# Supplementary material for: Preservation of three-dimensional anatomy in phosphatized fossil arthropods enriches evolutionary inference
Source: eLife. 2016 Feb 8;5:e12129. doi: 10.7554/eLife.12129 (PMC4758943; doi:10.7554/eLife.12129)
Supplement: Source code 1. — DOI: http://dx.doi.org/10.7554/eLife.12129.011 [file elife-12129-code1.zip]

Archive with 1 entries (1 files):
- schwermann_et_al_source_code.nex
