# Supplementary material for: Preservation of three-dimensional anatomy in phosphatized fossil arthropods enriches evolutionary inference
Source: eLife. 2016 Feb 8;5:e12129. doi: 10.7554/eLife.12129 (PMC4758943; doi:10.7554/eLife.12129)
Supplement: Source code 1. — DOI: http://dx.doi.org/10.7554/eLife.12129.011 [file elife-12129-code1.zip › schwermann_et_al_source_code.nex]

#NEXUS

BEGIN DATA;
DIMENSIONS NTAX = 37 NCHAR=41;
FORMAT DATATYPE = STANDARD GAP = - MISSING = ? SYMBOLS = " 0 1 2 3 4";

MATRIX
	'Cretonthophilus_tuberculatus'     12122143222?12211?312121?1???????????????
	'Anapleus_sp.'                     1111211144121111113221212111111121211?221
	'Peploglyptus_belfragei'           211121222411122111312221111111121?21112??
	'Sculptura_kivuensis'              2212124321121221132121212122121??211211??
	'Vuattuoxinus_borassicola'          2212222314121211113121212111111??????????
	'Epiechinus_spDNA'                 22112243111112211131222221221213221121111
	'Epiechinus_rappi'                 22122222241112211121212121111112221121112
	'Onthophilus_intermedius'
??????43211?1221132??121122222211?1211222
	'Onthophilus_affinis'              
212111211{2 4}2312211322112111111111212211211
	'Onthophilus_alternatus'           22222143111212212321222222221222112111222
	'Onthophilus_aonoi'                2221114323221222232?22????21111?2?111?1??
	'Onthophilus_australis'            22112121141312211?31221111221111112?113??
	'Onthophilus_cynomysi'             21212143211212111221221112111112122112322
	'Onthophilus_deflectus'            22222143211312221332122111221211212211211
	'Onthophilus_flavicornis'          22222143211?2221133?2121?222122?2?21212??
	'Onthophilus_flohri'               22222143211312211332122122221221212111211
	'Onthophilus_giganteus'            2221224211222221222?21222222?2222212211??
	'Onthophilus_globulosus'           22211?432312122113??????????????1???1?22?
	'Onthophilus_intermixtus'          222221431113122113322221222212212?21112??
	'Onthophilus_irregularis'          222221432313122223??1?????22122??????????
	'Onthophilus_julii'                222221432313122223321221?222122??????????
	'Onthophilus_kirni'                21212222241222112121212122221122122112222
	'Onthophilus_lecontei'             21212142111212111321211222111112122112222
	'Onthophilus_lijiangensis'         2222114323121222232?21212221132??????????
	'Onthophilus_niponensis'           222111432312122223222121??21111?1?111?1??
	'Onthophilus_nodatus'              222221432112122123212212122212222111211??
	'Onthophilus_ordinarius'           2?????432122122223??2???1????2??2?211?2??
	'Onthophilus_ostreatus'            22211143232212222322??22?222112?2?111?2??
	'Onthophilus_pluricostatus'        222221431112122123212222222212222111213??
	'Onthophilus_punctatus'            22211?432312122123??2???2221????2???1?22?
	'Onthophilus_sculptilis'           2221114311121222232??222?22211221?1111312
	'Onthophilus_silvae'               21222143221212111221112112??122?2?11211??
	'Onthophilus_smetanai'             222111????1?1211132?22?1??21111?21112?1??
	'Onthophilus_soltaui'              2121114211122211122?2122?221111??????????
	'Onthophilus_striatus'             22222143211312211322122112221121112111211
	'Onthophilus_thomomysi'            2121122214122211122?2122221111121?21122?2
	'Onthophilus_wenzeli'              22222143111222111321222222221122112212322

;

END;
